# Supplementary material for: Direct and Indirect Protein Interactions Link FUS Aggregation to Histone Post-Translational Modification Dysregulation and Growth Suppression in an ALS/FTD Yeast Model
Source: J Fungi (Basel). 2025 Jan 14;11(1):58. doi: 10.3390/jof11010058 (PMC11766905; doi:10.3390/jof11010058)
Supplement: Supplementary file 1 [file jof-11-00058-s001.zip]

Archive with 1 entries (1 files):
- jof-3372848-supplementary.pdf
